# Supplementary material for: A Microfluidic 3D Endothelium-on-a-Chip Model to Study Transendothelial Migration of T Cells in Health and Disease
Source: Int J Mol Sci. 2021 Jul 30;22(15):8234. doi: 10.3390/ijms22158234 (PMC8347346; doi:10.3390/ijms22158234)
Supplement: Supplementary file 1 [file ijms-22-08234-s001.zip]

Archive with 1 entries (1 files):
- ijms-1304768-supplementary.pdf
